# Supplementary material for: Could protein content of Urinary Extracellular Vesicles be useful to detect Cirrhosis in Alcoholic Liver Disease?
Source: Int J Biol Sci. 2021 May 5;17(8):1864–77. doi: 10.7150/ijbs.59725 (PMC8193259; doi:10.7150/ijbs.59725)
Supplement: Supplementary file 1 — Supplementary table S1. [file ijbsv17p1864s1.xlsx]

## Sheet: Table S1. Clinical samples
			SCORES PARAMETERS								SCORES			BIOCHEMISTRY					ALCOHOL INTAKE
Cohort	Individual	Obsevations	Age (years)	Sex (M/F)	Bilirubin (mg/dl)	Prothrombin Time (PT)	INR	Creatinine (mg/dl)	Serum sodium (mEq/L)	White cell number (x103/μL)	Model of End-Stage Liver Disease (MELD)	Child-Pugh	HTP eco/GC	γ-glutamyltransferase (U/L)	AST/ALT ratio	Mean corpuscular volume -MCV- (fL)	Plateles (x103/μL)	Albumin (g/dL)	gr/day
1	1	NO CIRRHOSIS NO HCC	36	Male	0.4	100	1	0.76	143	6.1	6	A	NO	17	14//6	93.3	114	3.3	NO
1	2	NO CIRRHOSIS NO HCC	72	Male	0.3	98	1	0.59	141	5.6	6	A	NO	8	18/18	90.3	304	3.1	10
1	3	NO CIRRHOSIS NO HCC	87	Male	0.3	100	1	1.08	141	3.4	6	A	NO	10	13//9	78.6	200	2.3
1	4	NO CIRRHOSIS NO HCC	61	Male	0.4	100	1	0.83	138	8.2	6	A	NO	74	16/17	86.1	468	3.3	30
1	5	NO CIRRHOSIS NO HCC	52	Female	0.5	100	1	0.76	142	7.7	6	A	NO	21	21/18	84.8	224	4.5	NO
1	6	NO CIRRHOSIS NO HCC	80	Female	0.3	99	1	1.01	145	11.9	7	A	NO	10	16//6	77.9	330	3.1	NO
1	7	NO CIRRHOSIS NO HCC	38	Male	0.3	100	1	1.02	142	9.6	7	A	NO	22	09//15	94.2	316	4.2	10
1	8	NO CIRRHOSIS NO HCC	41	Female	0.66	89	1.08	0.63	140	5.4	7	A	NO	269	40/93	80.9	330	3.48	NO
1	9	NO CIRRHOSIS NO HCC	60	Male	0.2	92	1.1	0.85	141	8.4	7	A	NO	14	14//11	100	128	2.8	40
1	10	NO CIRRHOSIS NO HCC	39	Female	0.2	86	1.1	0.58	141	6.1	7	A	NO	150	25/88	90.9	189	3.4	NO
1	11	NO CIRRHOSIS NO HCC	65	Male	0.7	90	1.1	0.68	148	7.3	7	A	NO	21	54/58	94.6	157	3.6	OCCASIONAL
1	12	NO CIRRHOSIS NO HCC	22	Female	0.2	88	1.1	0.44	138	21	7	A	NO	592	98/277	89	697	3.1	NO
1	13	NO CIRRHOSIS NO HCC	81	Male	0.4	76	1.2	0.82	141	6.1	8	A	NO	26	18/13	93.3	158	3.6	15
1	14	NO CIRRHOSIS NO HCC	81	Male	0.8	100	1	1.18	140	5.3	8	A	NO	32	23/24	91.6	189	3.8
1	15	NO CIRRHOSIS NO HCC	46	Male	0.5	100	1	1.14	140	13.5	8	A	NO	92	27/43	86.9	222	4.3	NO
1	16	NO CIRRHOSIS NO HCC	82	Male	0.5	85	1.1	1.02	143	10.3	8	A	NO	25	12//18	86.8	147	3.3	NO
1	17	NO CIRRHOSIS NO HCC	76	Male	0.7	79	1.2	0.73	137	3.3	8	A	NO		25/17	87.2	107	3.5	40
1	18	NO CIRRHOSIS NO HCC	62	Female	0.3	78	1.2	0.43	136	6.5	8	A	NO	426	44/41	90.8	204	2.8	5
1	19	NO CIRRHOSIS NO HCC	18	Male	0.5	76	1.2	0.96	143	5.9	8	A	NO	10	17//6	82.5	165	4.2	NO
1	20	NO CIRRHOSIS NO HCC	81	Male	0.7	78	1.2	1.45	140	8	12	A	NO	27	17/13	86	146	3.5	NO
1	21	NO CIRRHOSIS NO HCC	80	Female	1.2	66	1.3	1.23	144	3.4	12	A	NO	34	20/23	99.2	140	3.5	NO
1	22	CIRRHOSIS NO HCC	65	Male	1	78	1.2	0.82	142	5.2	8	A	YES	39	31/20	89.1	117	4.4	EX-DRINKER >80
1	23	CIRRHOSIS NO HCC	52	Female	0.5	81	1.2	0.42	142	3.5	8	A	NO	16	19//6	110.9	52	2.7	>60
1	24	CIRRHOSIS NO HCC	75	Female	1	66	1.3	0.55	141	4.7	9	A	YES	32	37/20	97.9	138	3.2	EX-DRINKER >60
1	25	CIRRHOSIS NO HCC	67	Male	0.4	70	1.3	0.53	144	5.2	9	A	NO	60	27/20	93.3	80	2.9	80
1	26	CIRRHOSIS NO HCC	80	Male	1.8	63	1.4	0.67	140	3.2	10	A	YES	904	101/78	96.6	156	3.3	>60
1	27	CIRRHOSIS + HCC	70	Male	1.2	62	1.4	0.69	145	5.6	11	A	YES	61	37/27	104.2	125	3.37	EX-DRINKER >80
1	28	CIRRHOSIS NO HCC	83	Male	1.7	72	1.2	1.1	133	4.8	11	A	YES	272	66/40	91.7	144	2.9	EX-DRINKER >80
1	29	CIRRHOSIS NO HCC	81	Male	1.5	63	1.4	1.04	139	5.4	12	A	YES	111	65/41	92.9	158	3.1	EX-DRINKER >60
1	30	CIRRHOSIS NO HCC	67	Female	0.85	79	1.15	2.28	147	3.7	16	A	YES	694	36/22	106.1	120	4.46	60
1	31	CIRRHOSIS NO HCC	75	Female	0.3	66	1.3	2.47	150	2.8	18	A	YES	360	26/24	91.5	75	3.9	EX-DRINKER >60
1	32	CIRRHOSIS NO HCC	58	Male	0.3	41	1.9	0.53	143	4	14	B	YES	197	39/53	84.1	257	4.4	EX-DRINKER >80
1	33	CIRRHOSIS + HCC	59	Male	2.3	46	1.8	0.69	142	2.5	16	B	YES	68	99/46	93.7	94	3.9	>60
1	34	CIRRHOSIS NO HCC	69	Male	2.6	62	1.4	0.8	135	8.4	16	B	YES	335	54/25	102.7	126	2.7	> 100
1	35	CIRRHOSIS NO HCC	50	Male	2.2	57	1.5	0.82	136	5.9	16	B	YES	46	35/15	103.4	181	3	>100
1	36	CIRRHOSIS NO HCC	63	Female	3.05	70	1.27	0.73	128	9.2	21	B	YES	303	93/36	109.5	178	2.5	>80
1	37	CIRRHOSIS NO HCC	56	Male	13.1	70	1.3	1.88	143	7.4	25	B	YES	257	120/36	104.8	110	3.7	>80
1	38	CIRRHOSIS NO HCC	69	Male	1	23	3.1	1.55	133	3.8	25	B	YES	111	17//11	91.3	166	4.1	20-EX-DRINKER >80
1	39	CIRRHOSIS NO HCC	67	Male	3.2	56	1.5	3.49	140	6.4	27	B	YES	178	21//12	98.8	86	3.4	>80
1	40	CIRRHOSIS NO HCC	37	Female	1.4	63	1.4	0.61	133	3.3	11	C	YES	28	30/16	108	67	3.3	>80
1	41	CIRRHOSIS NO HCC	58	Male	2.07	47	1.73	0.9	133	5.1	18	C	YES	60	62/27	97.6	63	2.29	EX-DRINKER >80
1	42	CIRRHOSIS NO HCC	49	Female	5.15	34	2.26	0.42	133	3.4	24	C	YES	96	41/17	94.6	99	2.48	>80
2	1	NO CIRRHOSIS NO HCC	28	Female	0.81			0.6	140	6.2	6	A	NO	10	12//10	87.6	232	4.67
2	2	NO CIRRHOSIS NO HCC	43	Female	0.61			0.73	137	5.3	6	A	NO	11	16//12	92.6	203	4.84	20
2	3	NO CIRRHOSIS NO HCC	29	Female	0.58			0.68	138	6	6	A	NO	10	12//10	93.9	255
2	4	NO CIRRHOSIS NO HCC	31	Female	0.51	103	0.98	0.62	139	8	6	A	NO	8	14//9	90.5	291	4.73	20
2	5	NO CIRRHOSIS NO HCC	31	Female	0.33			0.51	142	6.7	7	A	NO	7	90/36	81.5	310	4.2	<20
2	6	NO CIRRHOSIS NO HCC	27	Male	0.69			1.01	142	8.2	7	A	NO	10	36/24	94.3	211	4.82
2	7	CIRRHOSIS NO HCC	58	Male	0.99	100		0.78	140	6.1	6	A	YES	295	49/73	103.2	131	4.7	EX-DRINKER >80
2	8	CIRRHOSIS NO HCC	69	Female	0.86	78	1.17	0.99	143	2.4	8	A	YES	77	19/16	89.2	51	4.7	EX-DRINKER >80
2	9	CIRRHOSIS NO HCC	73	Male	0.85	83	1.12	0.93	138	6	8	A	YES	200	29/28	91.4	142	3.67	30-EX-HEAVY-DRINKER >80
2	10	CIRRHOSIS NO HCC	56	Male	1.71	77	1.18	0.74	141	4.6	10	A	YES	208	38/40	84.2	78	4.33	EX-DRINKER >80
2	11	CIRRHOSIS NO HCC	43	Female	0.42	76	1.19	0.51	138	2.4	8	B	YES	320	53/18	94.7	41	2.26	EX-DRINKER >80
2	12	CIRROSIS + HCC after 2 years	58	Male	3	49	1.66	0.64	142	6	16	B	YES	30	34/19	97.4	66	2.77	EX-DRINKER >80
2	13	CIRRHOSIS + HCC	48	Male	8.18	46	1.72	0.9	131	13.8	24	B	YES	86	83/1085	86.5	129	3.5	>80
2	14	CIRRHOSIS NO HCC	46	Female	4.66	43	1.86	0.52	141	4.9	19	C	YES	301	78/35	80.5	66	2.66	>80
	In light gray, unavailable data
